# Supplementary material for: Evaluating Tech Neck: A Pilot Study Using a Self-Developed Questionnaire on Symptoms, Posture, and Preventive Measures
Source: Children (Basel). 2025 Jan 17;12(1):102. doi: 10.3390/children12010102 (PMC11764141; doi:10.3390/children12010102)
Supplement: Supplementary file 1 [file children-12-00102-s001.zip]

Archive with 1 entries (1 files):
- children-3426930-supplementary.pdf
